# Supplementary material for: Systems-Level Proteomics Evaluation of Microglia Response to Tumor-Supportive Anti-Inflammatory Cytokines
Source: Front Immunol. 2021 Sep 9;12:646043. doi: 10.3389/fimmu.2021.646043 (PMC8458581; doi:10.3389/fimmu.2021.646043)
Supplement: Supplementary file 1 [file DataSheet_1.zip]

Archive with 9 entries (9 files):
- Supplemental_file_1.pdf
- Supplemental_file_2.pptx
- Supplemental_file_3.pdf
- Supplemental_table_1.xlsx
- Supplemental_table_2.docx
- Supplemental_table_3.xlsx
- Supplemental_table_4.xlsx
- Supplemental_table_5.xlsx
- Supplemental_table_6.xlsx
