# Supplementary material for: Systems-Level Proteomics Evaluation of Microglia Response to Tumor-Supportive Anti-Inflammatory Cytokines
Source: Front Immunol. 2021 Sep 9;12:646043. doi: 10.3389/fimmu.2021.646043 (PMC8458581; doi:10.3389/fimmu.2021.646043)
Supplement: Supplementary file 1 [file DataSheet_1.zip › Supplemental_table_6.xlsx]

## Sheet: Sheet1
			G1_UP					G1_DOWN		S_UP						S_DOWN
Uniprot ID	Gene name	Gene description	Mitochondrial processes	ECM remodeling/cell adhesion	Immune response	Cell cycle		Cell cycle		Mitochondrial processes	Ribosome biogenesis	ECM remodeling	Immune response	Cell cycle		Cell cycle
P49588	AARS2	Alanine--tRNA ligase, mitochondrial	X
P09110	ACAA1	3-ketoacyl-CoA thiolase, peroxisomal	X
P78536	ADAM17	Disintegrin and Metalloproteinase Domain-Containing Protein 17										X
Q16186	ADRM1	Proteasomal ubiquitin receptor ADRM1				X
Q8WYP5	AHCTF1	Protein ELYS												X
O95831	AIFM1	Apoptosis-inducing factor 1, mitochondrial												X
Q12904	AIMP1	Aminoacyl tRNA synthase complex-interacting multifunctional protein 1		X
Q5JTC6	AMER1	APC membrane recruitment protein 1		X
Q8IY63	AMOTL1	Angiomotin-like protein 1		X
Q9H1A4	ANAPC1	Anaphase-promoting complex subunit 1														X
Q9UM13	ANAPC10	Anaphase-promoting complex subunit 10														X
O75179	ANKRD17	Ankyrin repeat domain-containing protein 17											X
O43747	AP1G1	AP-1 complex subunit gamma-1			X
Q9BXS5	AP1M1	AP-1 complex subunit mu-1						X
P61966	AP1S1	AP-1 complex subunit sigma-1A						X
P56377	AP1S2	AP-1 complex subunit sigma-2			X
O00189	AP4M1	AP-4 complex subunit mu-1			X
Q8N6T3	ARFGAP1	ADP-ribosylation factor GTPase-activating protein 1			X
Q9NP61	ARFGAP3	ADP-ribosylation factor GTPase-activating protein 3			X
Q8N264	ARHGAP24	Rho GTPase-activating protein 24				X
Q6ZSZ5	ARHGEF18	Rho guanine nucleotide exchange factor 18				X
P25705	ATP5F1A	ATP synthase subunit alpha, mitochondrial	X							X
P06576	ATP5F1B	ATP synthase subunit beta, mitochondrial	X							X
P36542	ATP5F1C	ATP synthase subunit gamma, mitochondrial	X							X
P56134	ATP5MF	ATP synthase subunit f, mitochondrial	X							X
O75964	ATP5MG	ATP synthase subunit g, mitochondrial								X
P24539	ATP5PB	ATP synthase F(0) complex subunit B1, mitochondrial	X							X
O75947	ATP5PD	ATP synthase subunit d, mitochondrial	X							X
P18859	ATP5PF	ATP synthase-coupling factor 6, mitochondrial	X							X
P48047	ATP5PO	ATP synthase subunit O, mitochondrial	X							X
O14965	AURKA	Aurora kinase A				X
Q96GD4	AURKB	Aurora kinase B						X
Q9UQB9	AURKC	Aurora kinase C						X
Q99728	BARD1	BRCA1-associated RING domain protein 1						X
P50895	BCAM	Basal cell adhesion molecule		X
P56945	BCAR1	Breast cancer anti-estrogen resistance protein 1		X
Q9NYF8	BCLAF1	Bcl-2-associated transcription factor 1														X
P54132	BLM	Bloom syndrome protein						X
P38398	BRCA1	Breast cancer type 1 susceptibility protein						X
P51587	BRCA2	Breast cancer type 2 susceptibility protein						X
P35613	BSG	Basigin		X
Q07021	C1QBP	Complement component 1 Q subcomponent-binding protein, mitochondrial	X		X					X			X
Q9BXJ1	C1QTNF1	Complement C1q tumor necrosis factor-related protein 1											X
P27824	CANX	Calnexin			X
P16152	CBR1	Carbonyl reductase [NADPH] 1	X
O75828	CBR3	Carbonyl reductase [NADPH] 3	X
O00626	CCL22	C-C motif chemokine 22			X
O00626	CCL22	C-C motif chemokine 22			X
P55773	CCL23	C-C motif chemokine 23			X
O15444	CCL25	C-C motif chemokine 25			X
P20248	CCNA2	Cyclin-A2						X
P14635	CCNB1	G2/mitotic-specific cyclin-B1						X
P51946	CCNH	Cyclin-H												X
O60583	CCNT2	Cyclin-T2														X
Q8ND76	CCNY	Cyclin-Y												X
P78371	CCT2	T-complex protein 1 subunit beta			X
P19022	CDH2	Cadherin-2		X
P55283	CDH4	Cadherin-4		X
Q6ZTQ4	CDHR3	Cadherin-related family member 3		X
P06493	CDK1	Cyclin-dependent kinase 1						X
Q00534	CDK6	Cyclin-dependent kinase 6														X
P38936	CDKN1A	Cyclin-dependent kinase inhibitor 1				X
P42771	CDKN2A	Cyclin-dependent kinase inhibitor 2A				X
Q9H211	CDT1	DNA replication factor Cdt1														X
P17676	CEBPB	CCAAT/enhancer-binding protein beta						X
P49715	CEPBA	CCAAT/enhancer-binding protein alpha				X
Q13111	CHAF1A	Chromatin assembly factor 1 subunit A						X
Q7Z7A1	CNTRL	Centriolin				X
P39060	COL18A1	Collagen alpha-1(XVIII) chain		X								X
P0245	COL1A1	Collagen alpha-1(I) chain		X								X
P08123	COL1A2	Collagen alpha-2(I) chain		X
Q8NFW1	COL22A1	Collagen alpha-1(XXII) chain										X
P08572	COL4A2	Collagen alpha-2(IV) chain										X
Q01955	COL4A3	Collagen alpha-3(IV) chain		X
P29400	COL4A5	Collagen alpha-5(IV) chain										X
Q14031	COL4A6	Collagen alpha-6(IV) chain		X
P20908	COL5A1	Collagen alpha-1(V) chain		X								X
P12109	COL6A1	Collagen alpha-1(VI) chain		X
Q02388	COL7A1	Collagen alpha-1(VII) chain										X
P53618	COPB1	Coatomer subunit beta			X								X
P35606	COPB2	Coatomer subunit beta'			X
O14579	COPE	Coatomer subunit epsilon			X
Q9Y678	COPG1	Coatomer subunit gamma-1			X
Q9Y6N1	COX11	Cytochrome c oxidase assembly protein COX11, mitochondrial								X
Q7KZN9	COX15	Cytochrome c oxidase assembly protein COX15								X
P09669	COX6C	Cytochrome c oxidase subunit 6C								X
Q14194	CRMP1	Dihydropyrimidinase-related protein 1		X
P41240	CSK	Tyrosine-protein kinase CSK												X
P35222	CTNNB1	Catenin beta-1		X								X
P07858	CTSB	Cathepsin B		X
P07339	CTSD	Cathepsin D		X
P07711	CTSL	Cathepsin L1		X
Q13618	CUL3	Cullin-3														X
P09341	CXCL1	Growth-regulated alpha protein			X
P48061	CXCL12/SDF1	Stromal cell-derived factor 1			X
P80162	CXCL6	C-X-C motif chemokine 6			X
Q16832	DDR2	Discoidin domain-containing receptor 2		X
Q9BUN8	DERL1	Derlin-1			X
Q7L2E3	DHX30	ATP-dependent RNA helicase DHX30				X
O75165	DNAJC13	DnaJ homolog subfamily C member 13			X
Q05193	DNM1	Dynamin-1														X
Q9UQ16	DNM3	Dynamin-3														X
Q14185	DOCK1	Dedicator of cytokinesis protein 1														X
Q16555	DPYSL2	Dihydropyrimidinase-related protein 2		X
P15924	DSP	Desmoplakin		X								X
Q96AV8	E2F7	Transcription factor E2F7												X
P30084	ECHS1	Enoyl-CoA hydratase, mitochondrial	X
P42126	ECI1	Enoyl-CoA delta isomerase 1, mitochondrial	X
P47813	EIF1AX	Eukaryotic translation initiation factor 1A, X-chromosomal									X			X
P49770	EIF2B2	Translation initiation factor eIF-2B subunit beta									X			X
P41214	EIF2D	Eukaryotic translation initiation factor 2D									X			X
Q96JJ3	ELMO2	Engulfment and cell motility protein 2						X								X
P17813	ENG	Endoglin														X
Q9NZ08	ERAP1	Endoplasmic reticulum aminopeptidase 1			X
Q6P179	ERAP2	Endoplasmic reticulum aminopeptidase 2			X
P07992	ERCC1	DNA excision repair protein ERCC-1						X
P38117	ETFB	Electron transfer flavoprotein subunit beta	X
Q96A65	EXOC4	Exocyst complex component 4			X
Q9NQT4	EXOSC5	Exosome complex component RRP46											X
Q15910	EZH2	Histone-lysine N-methyltransferase EZH2												X
P35556	FBN2	Fibrillin-2										X
P05230	FGF1	Fibroblast growth factor 1		X
P17948	FLT1/VEGFR1	Vascular endothelial growth factor receptor 1										X
P02751	FN1	Fibronectin		X
P04066	FUCA1	Tissue alpha-L-fucosidase		X
P06241	FYN	Tyrosine-protein kinase Fyn		X
Q8TAE8	GADD45GIP1	Growth arrest and DNA damage-inducible proteins-interacting protein 1				X								X
P32455	GBP1	Guanylate-binding protein 1			X
P14136	GFAP	Glial fibrillary acidic protein		X
Q96RP9	GFM1	Elongation factor G, mitochondrial	X							X
Q969S9	GFM2	Ribosome-releasing factor 2, mitochondrial								X
Q972Q3	GSTK1	Glutathione S-transferase kappa 1	X
P78417	GSTO1	Glutathione S-transferase omega-1	X
P29083	GTF2E1	General transcription factor IIE subunit 1									X			X
P35269	GTF2F1	General transcription factor IIF subunit 1									X			X
P32780	GTF2H1	General transcription factor IIH subunit 1									X			X
Q13888	GTF2H2	General transcription factor IIH subunit 2									X			X
Q13889	GTF2H3	General transcription factor IIH subunit 3									X			X
Q6EKJ0	GTF2IRD2B	General transcription factor II-I repeat domain-containing protein 2B														X
Q8WUA4	GTF3C2	General transcription factor 3C polypeptide 2														X
Q9Y5Q9	GTF3C3	General transcription factor 3C polypeptide 3														X
Q92769	HDAC2	Histone deacetylase 2				X
Q9H583	HEATR1	HEAT repeat-containing protein 1									X
O94992	HEXIM1	Protein HEXIM1														X
P05534	HLA-A	HLA class I histocompatibility antigen, A-24 alpha chain											X
P30505	HLA-C	HLA class I histocompatibility antigen, Cw-8 alpha chain			X								X
P30510	HLA-C	HLA class I histocompatibility antigen, Cw-14 alpha chain											X
P26583	HMGB2	High mobility group protein B2						X
Q99714	HSD17B10	3-hydroxyacyl-CoA dehydrogenase type-2	X
O43464	HTRA2	Serine protease HTRA2, mitochondrial				X
P09914	IFIT1	Interferon-induced protein with tetratricopeptide repeats 1											X
Q16270	IGFBP7	Insulin-like growth factor-binding protein 7		X
Q13418	ILK	Integrin-linked protein kinase		X
Q9ULG1	INO80	Chromatin-remodeling ATPase						X
P05161	ISG15	Ubiquitin-like protein ISG15											X
Q96AZ6	ISG20	Interferon-stimulated gene 20 kDa protein											X
P26006	ITGA3	Integrin alpha-3		X
P23229	ITGA6	Integrin alpha-6		X
P06756	ITGAV	Integrin alpha-V		X								X
P05556	ITGB1	Integrin beta-1		X
P16144	ITGB4	Integrin beta-4		X
P14923	JUP	Junction plakoglobin		X
O15091	KIAA0391	Mitochondrial ribonuclease P catalytic subunit	X
O00139	KIF2A	Kinesin-like protein KIF2A						X
O95239	KIF4A	Chromosome-associated kinesin KIF4A						X								X
Q2VIQ3	KIF4B	Chromosome-associated kinesin KIF4B						X								X
Q9BW19	KIFC1	Kinesin-like protein KIF1C						X
O95198	KLHL2	Kelch-like protein 2			X
Q9P2J3	KLHL9	Kelch-like protein 9														X
P32004	L1CAM	Neural cell adhesion molecule L1		X
P11047	LAMC1	Laminin subunit gamma-1		X
Q6IAA8	LAMTOR1	Regulator complex protein LAMTOR1				X					X
P13796	LCP1	Plastin-2			X
P01130	LDLR	Low-density lipoprotein receptor			X
Q8IVL6	LEPREL2/P3H3	Prolyl 3-Hydroxylase 3	X	X
P49916	LIG3	DNA ligase 3						X
Q9UIQ6	LNPEP	Leucyl-cystinyl aminopeptidase			X
P28300	LOX	Protein-lysine 6-oxidase		X
Q07954	LRP1	LDL Receptor Related Protein 1/Type V TGF-Beta receptor			X
Q9BRK4	LZTS2	Leucine zipper putative tumor suppressor 2		X
Q02750	MAP2K1	Dual specificity mitogen-activated protein kinase kinase 1		X
P36507	MAP2K2	Dual specificity mitogen-activated protein kinase kinase 2		X
Q16539	MAPK14	Mitogen-activated protein kinase 14		X
Q7Z434	MAVS	Mitochondrial antiviral-signaling protein	X		X
P43121	MCAM	Cell surface glycoprotein MUC18		X
Q7L590	MCM10	Protein MCM10 homolog						X
P49736	MCM2	DNA replication licensing factor MCM2												X
P25205	MCM3	DNA replication licensing factor MCM3												X
P33991	MCM4	DNA replication licensing factor MCM4												X
P33992	MCM5	DNA replication licensing factor MCM5												X
Q14566	MCM6	DNA replication licensing factor MCM6												X
P33993	MCM7	DNA replication licensing factor MCM7												X
Q9Y316	MEMO1	Protein MEMO1												X
O00255	MEN1	Menin						X
P08581	MET	Hepatocyte growth factor receptor		X
P46013	MKI67	Proliferation marker protein Ki-67						X
P03886	MT-ND1	NADH-ubiquinone oxidoreductase chain 1								X
P03915	MT-ND5	NADH-ubiquinone oxidoreductase chain 5								X
Q9NZJ7	MTCH1	Mitochondrial carrier homolog 1								X
P20591	MX1	Interferon-induced GTP-binding protein Mx1											X
P20592	MX2	Interferon-induced GTP-binding protein Mx2											X
Q99836	MYD88	Myeloid differentiation primary response protein MyD88			X
P54920	NAPA	Alpha-soluble NSF attachment protein			X
Q9HC98	NEK6	Serine/threonine-protein kinase Nek6						X
Q99519	NEU1	Sialidase-1		X
O00712	NFIB	Nuclear factor 1 B-type						X								X
P19838	NFKB1	Nuclear factor NF-kappa-B											X
O00221	NFKBIE	NF-kappa-B inhibitor epsilon											X
P01138	NGF	Beta-nerve growth factor		X	X
Q8N5F7	NKAP	NF-kappa-B-activating protein											X
Q9NPP4	NLRC4	NLR family CARD domain-containing protein 4											X
Q9Y239	NOD1	Nucleotide-binding oligomerization domain-containing protein 1											X
Q9HC29	NOD2	Nucleotide-binding oligomerization domain-containing protein 2											X
Q9H8H0	NOL11	Nucleolar protein 11									X
Q14978	NOLC1	Nucleolar and coiled-body phosphoprotein 1									X
P78316	NOP14	Nucleolar protein 14									X
P55786	NPEPPS	Puromycin-sensitive aminopeptidase			X
P01111	NRAS	GTPase NRas										X
O95478	NSA2	Ribosome biogenesis protein NSA2 homolog									X
Q9UBD5	ORC3	Origin recognition complex subunit 3						X
O43929	ORC4	Origin recognition complex subunit 4						X
Q32P28	P3H1	Prolyl 3-hydroxylase 1	X	X
Q8IVL6	P3H3	Prolyl 3-hydroxylase 3	X	X
O15460	P4HA2	Prolyl 4-hydroxylase subunit alpha-2	X	X
Q13153	PAK1	Serine/threonine-protein kinase PAK 1		X
Q8WX93	PALLD	Palladin		X
P09619	PDGFRB	Platelet-derived growth factor receptor beta		X
P30086	PEBP1	Phosphatidylethanolamine-binding protein 1				X
P35232	PHB	Prohibitin				X
P42338	PIK3CB	Phosphatidylinositol 4,5-bisphosphate 3-kinase catalytic subunit beta isoform														X
P53350	PLK1	Serine/threonine-protein kinase PLK1						X
P29590	PML	Protein PML				X								X
Q8TCS8	PNPT1	Polyribonucleotide nucleotidyltransferase 1, mitochondrial	X							X
P49005	POLD2	DNA polymerase delta subunit 2						X
Q07864	POLE	DNA polymerase epsilon catalytic subunit A						X
Q9UBT6	POLK	DNA polymerase kappa						X
P19387	POLR2C	DNA-directed RNA polymerase II subunit RPB3												X
P62487	POLR2G	DNA-directed RNA polymerase II subunit RPB7												X
P52435	POLR2J	DNA-directed RNA polymerase II subunit RPB11-a												X
Q15173	PPP2R5B	Serine/threonine-protein phosphatase 2A 56 kDa regulatory subunit beta isoform									X			X
O60828	PQBP1	Polyglutamine-binding protein 1						X
P30048	PRDX3	Thioredoxin-dependent peroxide reductase, mitochondrial	X
Q13162	PRDX4	Peroxiredoxin-4	X
P30044	PRDX5	Peroxiredoxin-5	X
P30041	PRDX6	Peroxiredoxin-6	X
P49642	PRIM1	DNA primase small subunit									X			X
P40306	PSMB10	Proteasome subunit beta type-10			X	X
P28072	PSMB6	Proteasome subunit beta type-6			X	X
P49721	PSMB2	Proteasome subunit beta type-2			X	X
P49720	PSMB3	Proteasome subunit beta type-3			X	X
Q06323	PSME1	Proteasome activator complex subunit 1			X	X
P61289	PSME3	Proteasome activator complex subunit 3			X	X
Q13308	PTK7	Inactive tyrosine-protein kinase 7		X
Q06124	PTPN11	Tyrosine-protein phosphatase non-receptor type 11			X
Q92626	PXDN	Peroxidasin								X
P61026	RAB10	Ras-related protein Rab-10			X
Q9NP72	RAB18	Ras-related protein Rab-18			X
P62820	RAB1A	Ras-related protein Rab-1A			X
Q9ULC3	RAB23	Ras-related protein Rab-23			X
Q96AX2	RAB37	Ras-related protein Rab-37			X
Q96E17	RAB3C	Ras-related protein Rab-3C			X
O95716	RAB3D	Ras-related protein Rab-3D			X
P20338	RAB4A	Ras-related protein Rab-4A			X
Q9H0H5	RACGAP1	Rac GTPase-activating protein 1						X
Q06609	RAD51	DNA repair protein RAD51 homolog 1						X
P10114	RAP2A	Ras-related protein Rap-2a		X	X
Q9Y3L5	RAP2C	Ras-related protein Rap-2c		X	X
Q13905	RAPGEF1	Rap guanine nucleotide exchange factor 1		X
P35251	RFC1	Replication factor C subunit 1														X
P40938	RFC3	Replication factor C subunit 3						X
P40937	RFC5	Replication factor C subunit 5						X
P61586	RHOA	Transforming protein RhoA										X
Q63HN8	RNF213	E3 ubiquitin-protein ligase RNF213			X
Q13464	ROCK1	Rho-associated protein kinase 1										X
O75582	RPS6KA5	Ribosomal protein S6 kinase alpha-5														X
Q8N122	RPTOR	Regulatory-associated protein of mTOR									X
Q15050	RRS1	Ribosome biogenesis regulatory protein homolog									X
Q9UHA3	RSL24D1	Probable ribosome biogenesis protein RLP24									X
Q9Y3Z3	SAMHD1	Deoxynucleoside triphosphate triphosphohydrolase											X
P31040	SDHA	Succinate dehydrogenase [ubiquinone] flavoprotein subunit, mitochondrial	X							X
P21912	SDHB	Succinate dehydrogenase [ubiquinone] iron-sulfur subunit, mitochondrial								X
P05121	SERPINE1	Plasminogen activator inhibitor 1		X								X
Q9Y371	SH3GLB1	Endophilin-B1									X
Q13309	SKP2	S-phase kinase-associated protein 2														X
Q15796	SMAD2	Mothers against decapentaplegic homolog 2											X
Q8TAD8	SNIP1	Smad nuclear-interacting protein 1						X
Q13573	SNW1	SNW domain-containing protein 1										X	X
P04179	SOD2	Superoxide dismutase [Mn], mitochondrial	X
P23497	SP100	Nuclear autoantigen Sp-100				X								X
P09486	SPARC	Secreted Protein Acidic And Cysteine Rich		X
P42224	STAT1	Signal transducer and activator of transcription 1			X								X
P52630	STAT2	Signal transducer and activator of transcription 2											X
P40763	STAT3	Signal transducer and activator of transcription 3			X
Q9Y6E0	STK24	Serine/threonine-protein kinase 24									X			X
Q9P289	STK26/MST4	Serine/threonine-protein kinase 26									X			X
Q86Y82	STX12	Syntaxin-12			X
Q15750	TAB1	TGF-beta-activated kinase 1 and MAP3K7-binding protein 1		X	X
Q9BW92	TARS2	Threonine--tRNA ligase, mitochondrial								X
P17987	TCP1	T-complex protein 1 subunit alpha			X
Q00059	TFAM	Transcription factor A, mitochondrial	X							X
Q9H5Q4	TFB2M	Dimethyladenosine transferase 2, mitochondrial	X							X
P02786	TFRC	Transferrin receptor protein 1			X								X
O43294	TGFB1I1	Transforming growth factor beta-1-induced transcript 1 protein		X								X
Q15582	TGFBI	Transforming growth factor-beta-induced protein ig-h3		X								X
P07996	THBS1	Thrombospondin-1		X								X
P62072	TIMM10	Mitochondrial import inner membrane translocase subunit Tim10								X
Q86UE8	TLK2	Serine/threonine-protein kinase tousled-like 2														X
Q9Y490	TLN1	Talin-1		X
P82094	TMF1	TATA element modulatory factor			X
P24821	TNC	Tenascin		X								X
Q15388	TOMM20	Mitochondrial import receptor subunit TOM20								X
Q9NS69	TOMM22	Mitochondrial import receptor subunit TOM22								X
O96008	TOMM40	Mitochondrial import receptor subunit TOM40								X
Q9P0U1	TOMM7	Mitochondrial import receptor subunit TOM7								X
Q92547	TOPBP1	DNA topoisomerase 2-binding protein 1						X
Q96S44	TP53RK	EKC/KEOPS complex subunit TP53RK												X
Q9ULW0	TPX2	Targeting protein for Xklp2						X
Q13114	TRAF3	TNF receptor-associated factor 3											X
Q8IYM9	TRIM22	E3 ubiquitin-protein ligase TRIM22											X
Q14258	TRIM25	E3 ubiquitin/ISG15 ligase TRIM25			X
P14373	TRIM27	Zinc finger protein RFP											X
Q13049	TRIM32	E3 ubiquitin-protein ligase TRIM32			X								X
Q9BRZ2	TRIM56	E3 ubiquitin-protein ligase TRIM56											X
Q8IWR1	TRIM59	Tripartite motif-containing protein 59											X
Q96Q11	TRNT1	CCA tRNA nucleotidyltransferase 1, mitochondrial	X
Q99816	TSG101	Tumor susceptibility gene 101 protein				X
Q96RT7	TUBGCP6	Gamma-tubulin complex component 6						X
P49411	TUFM	Elongation factor Tu, mitochondrial	X
P61086	UBE2K	Ubiquitin-conjugating enzyme E2 K			X
Q9H832	UBE2Z	Ubiquitin-conjugating enzyme E2 Z			X
Q05086	UBE3A	Ubiquitin-protein ligase E3A			X
O94874	UFL1	E3 UFM1-protein ligase 1			X
Q9BVJ6	UTP14A	U3 small nucleolar RNA-associated protein 14 homolog A									X
Q8TED0	UTP15	U3 small nucleolar RNA-associated protein 15 homolog									X
Q9Y5J1	UTP18	U3 small nucleolar RNA-associated protein 18 homolog									X
Q9NYH9	UTP6	U3 small nucleolar RNA-associated protein 6 homolog									X
P19320	VCAM1	Vascular cell adhesion protein 1		X
P18206	VCL	Vinculin		X
P04004	VTN	Vitronectin									X
Q9GZL7	WDR12	Ribosome biogenesis protein WDR12									X
P0C1S8	WEE2	Wee1-like protein kinase 2									X
Q9H0M0	WWP1	NEDD4-like E3 ubiquitin-protein ligase			X
Q9Y2Z4	YARS	Tyrosine--tRNA ligase, mitochondrial								X
O15498	YKT6	Synaptobrevin homolog YKT6			X
O95405	ZFYVE9	Zinc finger FYVE domain-containing protein 9			X
Q9H900	ZWILCH	Protein zwilch homolog									X			X
